# Supplementary material for: Bibliometric Analysis and Review of Global Academic Research on Drug Take-Back Programs
Source: Healthcare (Basel). 2025 Oct 27;13(21):2711. doi: 10.3390/healthcare13212711 (PMC12609106; doi:10.3390/healthcare13212711)
Supplement: Supplementary file 1 [file healthcare-13-02711-s001.zip]

Archive with 1 entries (1 files):
- healthcare-3903400-supplementary.pdf
